# Supplementary material for: Characterization of two SGNH family cell death-inducing proteins from the horticulturally important fungal pathogen Botrytis cinerea based on the optimized prokaryotic expression system
Source: Mol Hortic. 2024 Mar 7;4:9. doi: 10.1186/s43897-024-00086-3 (PMC10919021; doi:10.1186/s43897-024-00086-3)
Supplement: Supplementary file 1 — Additional file 1: Table S1. Information on candidate proteins and primers used in this paper. [file 43897_2024_86_MOESM1_ESM.xlsx]

## Sheet: Table S1-1
Information on candidate proteins
Gene	Amino acid	Function	Signal peptide	Functional classification
BCIN_01g05680	530	Glycoside hydrolase family 47	YES	Cell wall degrading enzymes
BCIN_01g07530	516	Mannosidase	YES	Cell wall degrading enzymes
BCIN_01g08910	341	Esterase	YES	Cell wall degrading enzymes
BCIN_01g11220	294	Glycoside hydrolase family 17	YES	Cell wall degrading enzymes
BCIN_02g01420	500	Alpha-amylase	YES	Cell wall degrading enzymes
BCIN_02g07100	256	Rhamnogalacturonan acetylesterase	YES	Cell wall degrading enzymes
BCIN_03g03480	388	Glycoside hydrolase family 10	YES	Cell wall degrading enzymes
BCIN_05g08240	457	Pectin lyase	YES	Cell wall degrading enzymes
BCIN_07g03280	402	Fatty acyltransferase	NO	Cell wall degrading enzymes
BCIN_07g04810	579	Beta-hexosaminidase	YES	Cell wall degrading enzymes
BCIN_08g01580	237	Cutinase	YES	Cell wall degrading enzymes
BCIN_08g06110	441	Mannan endo-1,6-alpha-mannosidase	YES	Cell wall degrading enzymes
BCIN_09g00200	453	β-1, 3-endoglucanase	YES	Cell wall degrading enzymes
BCIN_09g00770	377	Gluconolactonase	NO	Cell wall degrading enzymes
BCIN_12g03390	615	Glucoamylase	YES	Cell wall degrading enzymes
BCIN_12g06120	295	Glycoside hydrolase family 131	YES	Cell wall degrading enzymes
BCIN_13g02100	516	Cellobiohydrolase	YES	Cell wall degrading enzymes
BCIN_13g05760	256	Cutinase	YES	Cell wall degrading enzymes
BCIN_14g00860	327	Pectin lyase	YES	Cell wall degrading enzymes
BCIN_14g03430	392	Pectin lyase	YES	Cell wall degrading enzymes
BCIN_14g03970	457	Glucanosyltransferase	YES	Cell wall degrading enzymes
Bcgas1	540	Glucanosyltransferase	YES	Cell wall degrading enzymes
Bcpgx1	456	Pectin lyase	YES	Cell wall degrading enzymes
Bcpme1	346	Pectin lyase	YES	Cell wall degrading enzymes
Bcpme2	348	Pectin lyase	YES	Cell wall degrading enzymes
BCIN_01g10500	106	Cyanovirin-N	NO	Immunity-related proteins
BCIN_02g05630	239	LysM domain superfamily	YES	Immunity-related proteins
BCIN_03g06330	351	Egh16-like virulence factor	YES	Immunity-related proteins
BCIN_06g05980	314	Egh16-like virulence factor	YES	Immunity-related proteins
BCIN_08g05540	246	Egh16-like virulence factor	YES	Immunity-related proteins
BCIN_13g03950	506	Concanavalin A-like lectin	YES	Immunity-related proteins
BCIN_16g03950	450	Concanavalin A-like lectin	YES	Immunity-related proteins
Bcgas2	285	Egh16-like virulence factor	YES	Immunity-related proteins
BCIN_03g07320	392	Ribonuclease	YES	Other
BCIN_05g04010	188	NTF2-like domain superfamily	YES	Other
BCIN_09g02270	195	Extracellular membrane protein	YES	Other
BCIN_10g01780	251	Tuberculosis necrotizing toxin	YES	Other
BCIN_14g00760	296	Survival protein SurE	YES	Other
Bcnpc2	168	Sterol transport protein	YES	Other
Bcpsd	407	Phosphatidylserine decarboxylase-related protein	NO	Other
BCIN_07g06780	589	Multicopper oxidase	YES	Oxidoreductases
BCIN_08g02080	109	Antibiotic biosynthesis monooxygenase	NO	Oxidoreductases
BCIN_15g01990	230	Cupredoxin	YES	Oxidoreductases
Bclcc2	581	Cupredoxin	YES	Oxidoreductases
BCIN_02g04640	208	Ubiquitin 3 binding protein	YES	Proteases
BCIN_06g05200	530	Histidine phosphatase	YES	Proteases
BCIN_08g02390	544	Peptidase	YES	Proteases
BCIN_11g01310	566	Peptidase	YES	Proteases
BCIN_15g02380	257	Peptidase	YES	Proteases
Bcmp1	353	Metallopeptidase	YES	Proteases
BCIN_02g08380	384	Unknown	YES	Unknown
BCIN_03g01250	162	Unknown	YES	Unknown
BCIN_03g05720	155	Unknown	YES	Unknown
BCIN_06g06670	190	Unknown	YES	Unknown
CND3	417	Unknown	YES	Unknown

## Sheet: Table S1-2
Primers used in this paper
Primer name	Primer sequence 5' to 3'	Purpose
PVX-BcXYG1-F	tcctatcattatcctcggccATGAACCCTACTCCTACTCTTGAGGAGC	Clone BcXYG1 to PVX for expression in N. benthamiana
PVX-BcXYG1-R	tcaggaacatcgtatgggtaATTGAGCGAGACGGAGTAGGC	Clone BcXYG1 to PVX for expression in N. benthamiana
PVX-BcSPL1-F	tcctatcattatcctcggccATGATCACCGTCTCCTACGACGT	Clone BcSPL1 to PVX for expression in N. benthamiana
PVX-BcSPL1-R	tcaggaacatcgtatgggtaCAATCCACAAGCACTCTTGTCGAC	Clone BcSPL1 to PVX for expression in N. benthamiana
PVX-BcIEB1-F	tcctatcattatcctcggccATGACCCCCATTGTCTCTGC	Clone BcIEB1 to PVX for expression in N. benthamiana
PVX-BcIEB1-R	tcaggaacatcgtatgggtaAGCGTACTCCCAAGCGGAAG	Clone BcIEB1 to PVX for expression in N. benthamiana
PIC-BcXYG1-F	tcgagaaaagagaggctgaagctcatcatcatcatcatcatATGAACCCTACTCCTACTCTTGAGGAGC	Clone BcXYG1 to pPIC9K for eukaryotic expression
PIC-BcXYG1-R	gaattaattcgccttagacatgacATTGAGCGAGACGGAGTAGGC	Clone BcXYG1 to pPIC9K for eukaryotic expression
PIC-BcSPL1-F	tcgagaaaagagaggctgaagctcatcatcatcatcatcatATGATCACCGTCTCCTACGACGT	Clone BcSPL1 to pPIC9K for eukaryotic expression
PIC-BcSPL1-R	gaattaattcgccttagacatgacCAATCCACAAGCACTCTTGTCGAC	Clone BcSPL1 to pPIC9K for eukaryotic expression
PIC-BcIEB1-F	tcgagaaaagagaggctgaagctcatcatcatcatcatcatATGACCCCCATTGTCTCTGC	Clone BcIEB1 to pPIC9K for eukaryotic expression
PIC-BcIEB1-R	gaattaattcgccttagacatgacAGCGTACTCCCAAGCGGAAG	Clone BcIEB1 to pPIC9K for eukaryotic expression
pCold-BcXYG1-F	gagctcggtaccctcgagATGAACCCTACTCCTACTCTTGAGGAGC	Clone BcXYG1 to pCold-TF for prokaryotic expression
pCold-BcXYG1-R	tctagactgcaggtcgacATTGAGCGAGACGGAGTAGGC	Clone BcXYG1 to pCold-TF for prokaryotic expression
pCold-BcSPL1-F	gagctcggtaccctcgagATGATCACCGTCTCCTACGACGT	Clone BcSPL1 to pCold-TF for prokaryotic expression
pCold-BcSPL1-R	tctagactgcaggtcgacCAATCCACAAGCACTCTTGTCGAC	Clone BcSPL1 to pCold-TF for prokaryotic expression
pCold-BcIEB1-F	gagctcggtaccctcgagATGACCCCCATTGTCTCTGC	Clone BcIEB1 to pCold-TF for prokaryotic expression
pCold-BcIEB1-R	tctagactgcaggtcgacAGCGTACTCCCAAGCGGAAG	Clone BcIEB1 to pCold-TF for prokaryotic expression
PET-BcSPL-F	GGCTGATATCGGATCCGAATTCATGATCACCGTCTCCTACGACGT	Clone BcSPL1 to pET30-a for prokaryotic expression
PET-BcSPL-R	GGTGGTGGTGGTGGTGCTCGAGCAATCCACAAGCACTCTTGTCGAC	Clone BcSPL1 to pET30-a for prokaryotic expression
PET-BcIEB-F	GGCTGATATCGGATCCGAATTCATGACCCCCATTGTCTCTGC	Clone BcIEB1 to pET30-a for prokaryotic expression
PET-BcIEB-R	GGTGGTGGTGGTGGTGCTCGAGAGCGTACTCCCAAGCGGAAG	Clone BcIEB1 to pET30-a for prokaryotic expression
PET-BcXYG-F	GGCTGATATCGGATCCGAATTCATGAACCCTACTCCTACTCTTGAGGAGC	Clone BcXYG1 to pET30-a for prokaryotic expression
PET-BcXYG-R	GGTGGTGGTGGTGGTGCTCGAGATTGAGCGAGACGGAGTAGGC	Clone BcXYG1 to pET30-a for prokaryotic expression
pCold-Bcin05g04010-F	gagctcggtaccctcgagATGTGGTCTCCATTCTCTTTCCTTTAC	Clone Bcin05g04010 to pCold-TF for prokaryotic expression
pCold-Bcin05g04010-R	tctagactgcaggtcgacAGGTCTCTCAACTGCAAGGTCAT	Clone Bcin05g04010 to pCold-TF for prokaryotic expression
pCold-Bcin14g00760-F	gagctcggtaccctcgagATGGTTAACATTGTTTCTGCAAACGAT	Clone Bcin14g00760 to pCold-TF for prokaryotic expression
pCold-Bcin14g00760-R	tctagactgcaggtcgacAGGTAAGCATGTAAGAATACTGGAGAG	Clone Bcin14g00760 to pCold-TF for prokaryotic expression
pCold-Bcin05g08240-F	gagctcggtaccctcgagATGGGCAATGGCAATGGCAAT	Clone Bcin05g08240 to pCold-TF for prokaryotic expression
pCold-Bcin05g08240-R	tctagactgcaggtcgacGCTCAAAGGAGCAAACGTTCC	Clone Bcin05g08240 to pCold-TF for prokaryotic expression
pCold-Bcin07g03280-F	gagctcggtaccctcgagATGGGAGGATGGATGGATAGAT	Clone Bcin07g03280 to pCold-TF for prokaryotic expression
pCold-Bcin07g03280-R	tctagactgcaggtcgacCCAATATGTAGCATATTTCGAATTTC	Clone Bcin07g03280 to pCold-TF for prokaryotic expression
pCold-Bcin08g02080-F	gagctcggtaccctcgagATGAGCCCTATTTCCAGAGTCGT	Clone Bcin08g02080 to pCold-TF for prokaryotic expression
pCold-Bcin08g02080-R	tctagactgcaggtcgacAGTCCTGCTGAATCCTCCAGC	Clone Bcin08g02080 to pCold-TF for prokaryotic expression
pCold-Bcin09g02270-F	gagctcggtaccctcgagATGCAGACTGTCGCTAGTGAAGTGGCAC	Clone Bcin09g02270 to pCold-TF for prokaryotic expression
pCold-Bcin09g02270-R	tctagactgcaggtcgacCAAAGCGAAAGCGGCCAAG	Clone Bcin09g02270 to pCold-TF for prokaryotic expression
pCold-Bcmp1-F	gagctcggtaccctcgagATGGCTACCAGCTGCCCTCTCT	Clone Bcmp1 to pCold-TF for prokaryotic expression
pCold-Bcmp1-R	tctagactgcaggtcgacACCAGTGCAACCACCGAGT	Clone Bcmp1 to pCold-TF for prokaryotic expression
pCold-Bcpgx1-F	gagctcggtaccctcgagATGAGCCCAACGCCACAGGAC	Clone Bcpgx1 to pCold-TF for prokaryotic expression
pCold-Bcpgx1-R	tctagactgcaggtcgacATTAAATCCCAAAAAATCGGTAGT	Clone Bcpgx1 to pCold-TF for prokaryotic expression
pCold-Bcpme1-F	gagctcggtaccctcgagATGGCTCCTCTAGAGGCACGAGC	Clone Bcpme1 to pCold-TF for prokaryotic expression
pCold-Bcpme1-R	tctagactgcaggtcgacCAAATAACTGCTATCAACCCACCAT	Clone Bcpme1 to pCold-TF for prokaryotic expression
pCold-Bcpme2-F	gagctcggtaccctcgagATGAGCCCTGCTTTAGTAAACCG	Clone Bcpme2 to pCold-TF for prokaryotic expression
pCold-Bcpme2-R	tctagactgcaggtcgacCATGTAAGAAGCATCGTAGTAGAAC	Clone Bcpme2to pCold-TF for prokaryotic expression
pCold-Bcpsd-F	gagctcggtaccctcgagATGCCCACCTACGCACCCA	Clone Bcpsd to pCold-TF for prokaryotic expression
pCold-Bcpsd-R	tctagactgcaggtcgacTTTGTAATGAGCCTTGCAGAGTTT	Clone Bcpsd to pCold-TF for prokaryotic expression
pCold-CND3-F	gagctcggtaccctcgagATGAAACCAGCTGCTCAAAACATCG	Clone CND3 to pCold-TF for prokaryotic expression
pCold-CND3-R	tctagactgcaggtcgacGTTGAGAGTGTAAGTGTAAGAGCTCTCG	Clone CND3 to pCold-TF for prokaryotic expression
pCold-Bcin15g01990-F	gagctcggtaccctcgagATGGCGTATGGAGCCGCAGATG	Clone Bcin15g01990 to pCold-TF for prokaryotic expression
pCold-Bcin15g01990-R	tctagactgcaggtcgacCATGGCCAAGAGACCAGCGAC	Clone Bcin15g01990 to pCold-TF for prokaryotic expression
pCold-Bcin07g06780-F	gagctcggtaccctcgagATGCAAAACAATTATTCGGCCTTGC	Clone Bcin07g06780 to pCold-TF for prokaryotic expression
pCold-Bcin07g06780-R	tctagactgcaggtcgacCAATCCTGAATCAATTTGATCCAC	Clone Bcin07g06780 to pCold-TF for prokaryotic expression
pCold-Bcin03g07320-F	gagctcggtaccctcgagATGGCCAGTCTCGCTGCGAC	Clone Bcin03g07320 to pCold-TF for prokaryotic expression
pCold-Bcin03g07320-R	tctagactgcaggtcgacGACAGAGGTCCAAGCGAACTTGAC	Clone Bcin03g07320 to pCold-TF for prokaryotic expression
pCold-Bcin02g08380-F	gagctcggtaccctcgagATGGCTCCTGCACTTGCTCCTTT	Clone Bcin02g08380 to pCold-TF for prokaryotic expression
pCold-Bcin02g08380-R	tctagactgcaggtcgacCGACTCAGCAGCCAAGCCCT	Clone Bcin02g08380 to pCold-TF for prokaryotic expression
pCold-Bcin12g03520-F	gagctcggtaccctcgagATGACTCCTATCGCAAGCCCCAG	Clone Bcin12g03520 to pCold-TF for prokaryotic expression
pCold-Bcin12g03520-R	tctagactgcaggtcgacGAACCCAGTGGTGTCGATCTT	Clone Bcin12g03520 to pCold-TF for prokaryotic expression
pCold-Bcin14g00860-F	gagctcggtaccctcgagATGACTGCTCGTACAAGTGCCCCAT	Clone Bcin14g00860 to pCold-TF for prokaryotic expression
pCold-Bcin14g00860-R	tctagactgcaggtcgacAGAAAGGTAAGAGGTGTCAACCCAC	Clone Bcin14g00860 to pCold-TF for prokaryotic expression
pCold-Bcin14g03430-F	gagctcggtaccctcgagATGGCAGCAGTCATTGGCAAAGC	Clone Bcin14g03430 to pCold-TF for prokaryotic expression
pCold-Bcin14g03430-R	tctagactgcaggtcgacAATCTTTCCAATACCGGCGTT	Clone Bcin14g03430 to pCold-TF for prokaryotic expression
pCold-Bcin01g10500-F	gagctcggtaccctcgagATGTCTTTCCATCTCTCCGCC	Clone Bcin01g10500 to pCold-TF for prokaryotic expression
pCold-Bcin01g10500-R	tctagactgcaggtcgacAACATAAACAAATCGTCCGTTGTG	Clone Bcin01g10500 to pCold-TF for prokaryotic expression
pCold-Bcin08g01580-F	gagctcggtaccctcgagATGCGCGTGGCACATCAATCTC	Clone Bcin08g01580 to pCold-TF for prokaryotic expression
pCold-Bcin08g01580-R	tctagactgcaggtcgacTCCTTCTAGCATAGTCTGAACCCA	Clone Bcin08g01580 to pCold-TF for prokaryotic expression
pCold-Bcin08g05540-F	gagctcggtaccctcgagATGCATGGCAAGATCGCAGTCA	Clone Bcin08g05540 to pCold-TF for prokaryotic expression
pCold-Bcin08g05540-R	tctagactgcaggtcgacAGCACGGAACTTGGCACC	Clone Bcin08g05540 to pCold-TF for prokaryotic expression
pCold-Bcin09g00770-F	gagctcggtaccctcgagATGTACTCGAGAGATATTCTTCCAACT	Clone Bcin09g00770 to pCold-TF for prokaryotic expression
pCold-Bcin09g00770-R	tctagactgcaggtcgacTCTTCTAACTGTACCATTCCTCGC	Clone Bcin09g00770 to pCold-TF for prokaryotic expression
pCold-Bcin02g07100-F	gagctcggtaccctcgagATGGTGCCAACTTTGTATTTGGCTG	Clone Bcin02g07100 to pCold-TF for prokaryotic expression
pCold-Bcin02g07100-R	tctagactgcaggtcgacAGCACAGCTTCCGGCAAT	Clone Bcin02g07100 to pCold-TF for prokaryotic expression
pCold-Bcin13g02100-F	gagctcggtaccctcgagATGCAACAAGCCGGTACACTTACCACAG	Clone Bcin13g02100 to pCold-TF for prokaryotic expression
pCold-Bcin13g02100-R	tctagactgcaggtcgacTTGGCATTGGGAGTAGTAAGGGTT	Clone Bcin13g02100 to pCold-TF for prokaryotic expression
pCold-Bcin01g11220-F	gagctcggtaccctcgagATGTACTGGAAGGGTTTCAACGCC	Clone Bcin01g11220 to pCold-TF for prokaryotic expression
pCold-Bcin01g11220-R	tctagactgcaggtcgacACAGCTCAAGTCATACTTGAGGTTAC	Clone Bcin01g11220 to pCold-TF for prokaryotic expression
pCold-Bcin01g05680-F	gagctcggtaccctcgagATGGCACCCCATGGTCCTCAGCCT	Clone Bcin01g05680 to pCold-TF for prokaryotic expression
pCold-Bcin01g05680-R	tctagactgcaggtcgacGATGGGAGGACCAGCGACCTT	Clone Bcin01g05680 to pCold-TF for prokaryotic expression
pCold-Bcin01g07530-F	gagctcggtaccctcgagATGCAATGTCCAGATTACTCTC	Clone Bcin01g07530 to pCold-TF for prokaryotic expression
pCold-Bcin01g07530-R	tctagactgcaggtcgacCTGAAAACTCATACCCAACAC	Clone Bcin01g07530 to pCold-TF for prokaryotic expression
pCold-Bcin07g04810-F	gagctcggtaccctcgagATGATTTGGCCTCAACCTGTTTCGT	Clone Bcin07g04810 to pCold-TF for prokaryotic expression
pCold-Bcin07g04810-R	tctagactgcaggtcgacCAATGCGCATGTTGTCGAGT	Clone Bcin07g04810 to pCold-TF for prokaryotic expression
pCold-Bcin08g02390-F	gagctcggtaccctcgagATGGAGCACCCATTTCTTCGCA	Clone Bcin08g02390 to pCold-TF for prokaryotic expression
pCold-Bcin08g02390-R	tctagactgcaggtcgacATATCTTCGTCTATGTCCTCCTCC	Clone Bcin08g02390 to pCold-TF for prokaryotic expression
pCold-Bcin08g06110-F	gagctcggtaccctcgagATGATTGATCTTGATGTCACCAGCAC	Clone Bcin08g06110 to pCold-TF for prokaryotic expression
pCold-Bcin08g06110-R	tctagactgcaggtcgacCAACACCAACCAAGTCAATGCT	Clone Bcin08g06110 to pCold-TF for prokaryotic expression
pCold-Bcin10g01780-F	gagctcggtaccctcgagATGTCTCCTCATCCCACATCAGTG	Clone Bcin10g01780 to pCold-TF for prokaryotic expression
pCold-Bcin10g01780-R	tctagactgcaggtcgacGTAGCCACAGCCTTGTTGCT	Clone Bcin10g01780 to pCold-TF for prokaryotic expression
pCold-Bcin15g02380-F	gagctcggtaccctcgagATGGCCCCAGGTACTGCTTTGAG	Clone Bcin15g02380 to pCold-TF for prokaryotic expression
pCold-Bcin15g02380-R	tctagactgcaggtcgacAACGTATTTGCAAGTAACACCAGT	Clone Bcin15g02380 to pCold-TF for prokaryotic expression
pCold-Bcgas1-F	gagctcggtaccctcgagATGGCGGATCTCCCCCCTATC	Clone Bcgas1 to pCold-TF for prokaryotic expression
pCold-Bcgas1-R	tctagactgcaggtcgacCAACATGATCATACCCGCACCT	Clone Bcgas1 to pCold-TF for prokaryotic expression
pCold-Bcgas2-F	gagctcggtaccctcgagATGCACGGTGTCGTCACTGAAGTC	Clone Bcgas2 to pCold-TF for prokaryotic expression
pCold-Bcgas2-R	tctagactgcaggtcgacTTCGGATTCGGTAGCGAG	Clone Bcgas2 to pCold-TF for prokaryotic expression
pCold-Bcin01g08910-F	gagctcggtaccctcgagATGGCACCGTTAGCCCAGGAT	Clone Bcin01g08910 to pCold-TF for prokaryotic expression
pCold-Bcin01g08910-R	tctagactgcaggtcgacACAAACATTTGGACCTGATTCC	Clone Bcin01g08910 to pCold-TF for prokaryotic expression
pCold-Bcin02g01420-F	gagctcggtaccctcgagATGCTCTCGGCCGCAAGCTG	Clone Bcin02g01420 to pCold-TF for prokaryotic expression
pCold-Bcin02g01420-R	tctagactgcaggtcgacCAACCCACAAACCCCACT	Clone Bcin02g01420 to pCold-TF for prokaryotic expression
pCold-Bcin02g04640-F	gagctcggtaccctcgagATGTCTCCCGTCCCAGAAACCCT	Clone Bcin02g04640 to pCold-TF for prokaryotic expression
pCold-Bcin02g04640-R	tctagactgcaggtcgacACAGTTGTAATTCAAATAAACACCT	Clone Bcin02g04640 to pCold-TF for prokaryotic expression
pCold-Bcin03g01250-F	gagctcggtaccctcgagATGTCTCCACTGGATCCCGCTG	Clone Bcin03g01250 to pCold-TF for prokaryotic expression
pCold-Bcin03g01250-R	tctagactgcaggtcgacAGTAGCCGCGTAACAAAAATC	Clone Bcin03g01250 to pCold-TF for prokaryotic expression
pCold-Bcin03g03480-F	gagctcggtaccctcgagATGCAGAGTCAAGGTTATGCTCAATGT	Clone Bcin03g03480 to pCold-TF for prokaryotic expression
pCold-Bcin03g03480-R	tctagactgcaggtcgacCAATGCTGCCATGATTGCGT	Clone Bcin03g03480 to pCold-TF for prokaryotic expression
pCold-Bcin03g06330-F	gagctcggtaccctcgagATGCACGGTGTTATCCTTGCTGC	Clone Bcin03g06330 to pCold-TF for prokaryotic expression
pCold-Bcin03g06330-R	tctagactgcaggtcgacGTTCGAAGGCTCTTCCCAGT	Clone Bcin03g06330 to pCold-TF for prokaryotic expression
pCold-Bcin06g05200-F	gagctcggtaccctcgagATGGCCCAGCTTCTGACTGATATT	Clone Bcin06g05200 to pCold-TF for prokaryotic expression
pCold-Bcin06g05200-R	tctagactgcaggtcgacAGCAAACAAAGTGCCATCAAAGT	Clone Bcin06g05200 to pCold-TF for prokaryotic expression
pCold-Bcin06g05980-F	gagctcggtaccctcgagATGCAAGGCGTTCTTCTTTCAGC	Clone Bcin06g05980 to pCold-TF for prokaryotic expression
pCold-Bcin06g05980-R	tctagactgcaggtcgacTGCAACAAAAACCCTCTCACT	Clone Bcin06g05980 to pCold-TF for prokaryotic expression
pCold-Bcin06g06670-F	gagctcggtaccctcgagATGGCTCCAACAATCGAGTCGAGAC	Clone Bcin06g06670 to pCold-TF for prokaryotic expression
pCold-Bcin06g06670-R	tctagactgcaggtcgacAATCCAAACCGGAAACAACAA	Clone Bcin06g06670 to pCold-TF for prokaryotic expression
pCold-Bcin08g02390-F	gagctcggtaccctcgagATGGAGCACCCATTTCTTCGCA	Clone Bcin08g02390 to pCold-TF for prokaryotic expression
pCold-Bcin08g02390-R	tctagactgcaggtcgacATATCTTCGTCTATGTCCTCCTCCA	Clone Bcin08g02390 to pCold-TF for prokaryotic expression
pCold-Bcin09g00200-F	gagctcggtaccctcgagATGGTTAACCAAGGTTTCAACTATGGTG	Clone Bcin09g00200 to pCold-TF for prokaryotic expression
pCold-Bcin09g00200-R	tctagactgcaggtcgacCAAAGCAGCTGCAACGGC	Clone Bcin09g00200 to pCold-TF for prokaryotic expression
pCold-Bcin10g05710-F	gagctcggtaccctcgagATGCAGGAAACGAATTCAACGTCG	Clone Bcin10g05710 to pCold-TF for prokaryotic expression
pCold-Bcin10g05710-R	tctagactgcaggtcgacATTCGCCGCTGCAGTGACG	Clone Bcin10g05710 to pCold-TF for prokaryotic expression
pCold-Bcin11g01310-F	gagctcggtaccctcgagATGCTGACATGGACCTCATGTGGA	Clone Bcin11g01310 to pCold-TF for prokaryotic expression
pCold-Bcin11g01310-R	tctagactgcaggtcgacTGCGATTGCTAAGAAGGCA	Clone Bcin11g01310 to pCold-TF for prokaryotic expression
pCold-Bcin12g03390-F	gagctcggtaccctcgagATGATTTCACCGAGAGGTTCGGC	Clone Bcin12g03390 to pCold-TF for prokaryotic expression
pCold-Bcin12g03390-R	tctagactgcaggtcgacACACCCTCCACTACTTCCTCCACT	Clone Bcin12g03390 to pCold-TF for prokaryotic expression
pCold-Bcin13g03950-F	gagctcggtaccctcgagATGGGACCTTGCGATATCTACTCCTCT	Clone Bcin13g03950 to pCold-TF for prokaryotic expression
pCold-Bcin13g03950-R	tctagactgcaggtcgacAGCAAAGCCGGTGCTGAC	Clone Bcin13g03950 to pCold-TF for prokaryotic expression
pCold-Bcin16g03950-F	gagctcggtaccctcgagATGCAACAAGTTGGTACCTATCAAACAG	Clone Bcin16g03950 to pCold-TF for prokaryotic expression
pCold-Bcin16g03950-R	tctagactgcaggtcgacACCGTAAGTAGAGTTAATAGCTCCAAC	Clone Bcin16g03950 to pCold-TF for prokaryotic expression
pCold-Bcin14g03970-F	gagctcggtaccctcgagATGGCTCCATCTCCAGTTGAGAATCT	Clone Bcin14g03970 to pCold-TF for prokaryotic expression
pCold-Bcin14g03970-R	tctagactgcaggtcgacCAAAAGTGCAGCACCAACAAAT	Clone Bcin14g03970 to pCold-TF for prokaryotic expression
pCold-Bcin02g05630-F	gagctcggtaccctcgagATGTCTCCAATTCAATTGGAGACGAG	Clone Bcin02g05630 to pCold-TF for prokaryotic expression
pCold-Bcin02g05630-R	tctagactgcaggtcgacAGTCTTAACACAAAGCGCTTGTCC	Clone Bcin02g05630 to pCold-TF for prokaryotic expression
pCold-Bcin05g06020-F	gagctcggtaccctcgagATGCAGCTTGATACGCTTGCCAAG	Clone Bcin05g06020 to pCold-TF for prokaryotic expression
pCold-Bcin05g06020-R	tctagactgcaggtcgacTGCCGGAATGCACTGCGAG	Clone Bcin05g06020 to pCold-TF for prokaryotic expression
pCold-Bcin07g02860-F	gagctcggtaccctcgagATGAACCCTCTTGTTCCTAGAGCATC	Clone Bcin07g02860 to pCold-TF for prokaryotic expression
pCold-Bcin07g02860-R	tctagactgcaggtcgacCGCAAAGGAGTCCAAATCC	Clone Bcin07g02860 to pCold-TF for prokaryotic expression
pCold-Bcin12g03690-F	gagctcggtaccctcgagATGTCTACTTTTTCTTCGTCTATTTCTTCT	Clone Bcin12g03690 to pCold-TF for prokaryotic expression
pCold-Bcin12g03690-R	tctagactgcaggtcgacATAAATCTCCTCCACTTCATCCCA	Clone Bcin12g03690 to pCold-TF for prokaryotic expression
pCold-Bcin12g06120-F	gagctcggtaccctcgagATGCAAGATTGTCCACTTCAGTTTGAG	Clone Bcin12g06120 to pCold-TF for prokaryotic expression
pCold-Bcin12g06120-R	tctagactgcaggtcgacCTCAGTCTCAACGCATGTATCCG	Clone Bcin12g06120 to pCold-TF for prokaryotic expression
pCold-Bclcc2-F	gagctcggtaccctcgagATGACAGCTATTCCAGCTGTTCGTTC	Clone Bclcc2 to pCold-TF for prokaryotic expression
pCold-Bclcc2-R	tctagactgcaggtcgacGATTCCAGAATCATCCTCGGC	Clone Bclcc2 to pCold-TF for prokaryotic expression
pCold-Bcin13g05760-F	gagctcggtaccctcgagATGGCCCCCGTCTCCCCTCG	Clone Bcin13g05760 to pCold-TF for prokaryotic expression
pCold-Bcin13g05760-R	tctagactgcaggtcgacTGCAGAAGCGTGAGCAACAAC	Clone Bcin13g05760 to pCold-TF for prokaryotic expression
pCold-Bcnpc2-F	gagctcggtaccctcgagATGAGCCCTCTTTTCAGTAACGGTC	Clone Bcnpc2 to pCold-TF for prokaryotic expression
pCold-Bcnpc2-R	tctagactgcaggtcgacACGTGCAAACGTAACTGTTGCT	Clone Bcnpc2 to pCold-TF for prokaryotic expression
pCold-Bcin03g05720-F	gagctcggtaccctcgagATGGCTCCAACTGCAATCCCAG	Clone Bcin03g05720 to pCold-TF for prokaryotic expression
pCold-Bcin03g05720-R	tctagactgcaggtcgacTGCCTCGCAAGCATAGTCG	Clone Bcin03g05720 to pCold-TF for prokaryotic expression
Nb-PR1a-F	AATATCCCACTCTTGCCG	qRT-PCR analysis of PR1a in N. benthamiana
Nb-PR1a-R	CCTGGAGGATCATAGTTG	qRT-PCR analysis of PR1a in N. benthamiana
Nb-PR1b-F	ATCTCACTCTTCTCATGC	qRT-PCR analysis of PR1b in N. benthamiana
Nb-PR1b-R	TACCTGGAGGATCATAGT	qRT-PCR analysis of PR1b in N. benthamiana
Nb-Pti5-F	CCTCCAAGTTTGAGCTCGGATAGT	qRT-PCR analysis of PTI5 in N. benthamiana
Nb-Pti5-R	CCAAGAAATTCTCCATGCACTCTGTC	qRT-PCR analysis of PTi5 in N. benthamiana
Nb-RBOHb-F	TTTTCTCTGAGGTTTGCCAGCCACCA	qRT-PCR analysis of RBOHb in N. benthamiana
Nb-RBOHb-R	GCCTTCATGTTGTTGACAATGTCTTT	qRT-PCR analysis of RBOHb in N. benthamiana
Nb-EF1α-F	TGTGGAAGTTTGAGACCACC	qRT-PCR analysis of EF1α in N. benthamiana
Nb-EF1α-R	GCAAGCAATGCGTGCTCAC	qRT-PCR analysis of EF1α in N. benthamiana
PCold-RAE-MS-F	TGGTGATGCCACCATGGCGCTTGGT	Site-directed mutagenesis of BcRAE
PCold-RAE-MS-R	CATGGTGGCATCACCAGCCAAATACAAAGTTGG	Site-directed mutagenesis of BcRAE
PCold-FAT-MS-F	TTGGAGACGCTTATACAGACGAGTCTAGACTG	Site-directed mutagenesis of BcFAT
PCold-FAT-MS-R	CTGTATAAGCGTCTCCAAAAGCCACTAAGTTTTC	Site-directed mutagenesis of BcFAT
K-RAE-UF	CTCGATTGGGTGTCATATTCCTT	Amplification of the upstream homology arm for the BcRAE knockout
K-RAE-UR	AATCGGAATGCGGCTCCACAGATGAATGGTATGAGATGGTATAAG	Amplification of the upstream homology arm for the BcRAE knockout
K-RAE-DF	GTAACCATGCATGGTTGCCTATTCGGGTAATTAAGACTCTGTGGA	Amplification of the downstream homology arm for the BcRAE knockout
K-RAE-DF	TGCGTTATTATTCGGTACACCAC	Amplification of the downstream homology arm for the BcRAE knockout
K-RAE-HF	CTTATACCATCTCATACCATTCATCTGTGGAGCCGCATTCCGATT	Amplification of the hygromycin fragment for the BcRAE knockout
K-RAE-HR	TCCACAGAGTCTTAATTACCCGAATAGGCAACCATGCATGGTTAC	Amplification of the hygromycin fragment for the BcRAE knockout
K-FAT-UF	TTGCACCAGTTTCGAGGGAG	Amplification of the upstream homology arm for the BcFAT knockout
K-FAT-UR	AATCGGAATGCGGCTCCACACTCCACCTTCCATTCAACCAG	Amplification of the upstream homology arm for the BcFAT knockout
K-FAT-DF	GTAACCATGCATGGTTGCCTATCGGTAGCTTGTTGTCAGCG	Amplification of the downstream homology arm for the BcFAT knockout
K-FAT-DF	TGAGGCTGTTGTTGACCTTGTT	Amplification of the downstream homology arm for the BcFAT knockout
K-FAT-HF	CTGGTTGAATGGAAGGTGGAGTGTGGAGCCGCATTCCGATT	Amplification of the hygromycin fragment for the BcFAT knockout
K-FAT-HR	CGCTGACAACAAGCTACCGATAGGCAACCATGCATGGTTAC	Amplification of the hygromycin fragment for the BcFAT knockout
DK-FAT-UR	AAAAATGCTCCTTCAATATCCTCCACCTTCCATTCAACCAG	Amplification of the upstream homology arm for the BcRAE/BcFAT double knockout
DK-FAT-NAT-UF	CTGGTTGAATGGAAGGTGGAGGATATTGAAGGAGCATTTTTTGGG	Amplification of the PtrpC-Nat1 fragment for the BcRAE/BcFAT double knockout
DK-FAT-NAT-UR	ATACATCTTATCTACATACGTCAGGGGCAGGGCATGCTCA	Amplification of the PtrpC-Nat1 fragment for the BcRAE/BcFAT double knockout
DK-FAT-NAT-DF	TGAGCATGCCCTGCCCCTGACGTATGTAGATAAGATGTATGATTAGGG	Amplification of the Tgluc fragment for the BcRAE/BcFAT double knockout
DK-FAT-NAT-DR	CGCTGACAACAAGCTACCGAATCTTGTTGGGGGGAAGGGG	Amplification of the Tgluc fragment for the BcRAE/BcFAT double knockout
DK-FAT-DF	CCCCTTCCCCCCAACAAGATTCGGTAGCTTGTTGTCAGCG	Amplification of the downstream homology arm for the BcRAE/BcFAT double knockout
V-RAE-F	GGATGGCTTCAGAAGATGCAC	Verification of the BcRAE knockout
V-RAE-R	AACAGGAAACGTTCAAGTGTCCT	Verification of the BcRAE knockout
V-FAT-F	AGCAGCTTTTACTGCCTGCG	Verification of the BcFAT knockout
V-FAT-R	TTCGTCTGAACATTGACGCG	Verification of the BcFAT knockout
V-Hph-R	TGCTCCATACAAGCCAACCAC	Verify the transformation of the hygromycin resistance cassette
V-Nat-R	TGCGTTGACGTTGGTGACCT	Verify the transformation of the nourseothricin resistance cassette
PVX-BcRAE-F	tcctatcattatcctcggccATGGTGCCAACTTTGTATTTGGCTG	Clone BcRAE or BcRAE-MS to PVX for expression in N. benthamiana
PVX-BcRAE-R	tcaggaacatcgtatgggtaAGCACAGCTTCCGGCAAT	Clone BcRAE or BcRAE-MS to PVX for expression in N. benthamiana
PVX-BcFAT-F	tcctatcattatcctcggccATGGGAGGATGGATGGATAGAT	Clone BcFAT or BcFAT-MS to PVX for expression in N. benthamiana
PVX-BcFAT-R	tcaggaacatcgtatgggtaCCAATATGTAGCATATTTCGAATTTC	Clone BcFAT or BcFAT-MS to PVX for expression in N. benthamiana
